# Supplementary material for: Clinical Evidence of Wearable-Derived Heart Rate Variability for Detecting Systemic Inflammation: A Systematic Review
Source: Diagnostics (Basel). 2026 Feb 11;16(4):538. doi: 10.3390/diagnostics16040538 (PMC12939863; doi:10.3390/diagnostics16040538)
Supplement: Supplementary file 1 [file diagnostics-16-00538-s001.zip]

Archive with 1 entries (1 files):
- diagnostics-4090132-supplementary.pdf
